# Supplementary material for: EBS-seq: enrichment-based method for accurate analysis of 5-hydroxymethylcytosine at single-base resolution
Source: Clin Epigenetics. 2023 Mar 1;15:34. doi: 10.1186/s13148-023-01451-7 (PMC9979530; doi:10.1186/s13148-023-01451-7)
Supplement: Supplementary file 6 — Additional file 6: Table S1. Oligo sequences. [file 13148_2023_1451_MOESM6_ESM.xlsx]

## Sheet: Sheet1
Oligo Name	Sequence
Hydroxyl_adapter_for	A[5-hydroxymethyl-dC]A[5-hydroxymethyl-dC]T[5-hydroxymethyl-dC]TTT[5-hydroxymethyl-dC][5-hydroxymethyl-dC][5-hydroxymethyl-dC]TA[5-hydroxymethyl-dC]A[5-hydroxymethyl-dC]GA[5-hydroxymethyl-dC]G[5-hydroxymethyl-dC]T[5-hydroxymethyl-dC]TT[5-hydroxymethyl-dC][5-hydroxymethyl-dC]GAT[5-hydroxymethyl-dC]*T
Hydroxyl_adapter_rev	[Phosphate]GAT[5-hydroxymethyl-dC]GGAAGAG[5-hydroxymethyl-dC]A[5-hydroxymethyl-dC]A[5-hydroxymethyl-dC]GT[5-hydroxymethyl-dC]TGAA[5-hydroxymethyl-dC]T[5-hydroxymethyl-dC][5-hydroxymethyl-dC]AGT[5-hydroxymethyl-dC]A
5hmC_spike	GCATC[5-methyl-dC]GGCAGAAATGCCCACACAGCCTCTTTAACCAGCACGCCAAC[5-hydroxymethyl-dC]G[5-methyl-dC]GTCTGCTTCGGCCCTGGTCA[5-methyl-dC]GCAGCTGACAAGGTCTTC
5hmC_complement	GAAGACCTTGTCAGCTGCGTGACCAGGGCCGAAGCAGACGCGGTTGGCGTGCTGGTTAAAGAGGCTGTGTGGGCATTTCTGCCGGATGC
no_5hmC_spike	GCAT[5-methyl-dC]GCAGCGAAATGCCCACACAGCCTCTTTAACCAGCACGCCAACCG[5-methyl-dC]GTCTGCTTCGGCCCTGGTCA[5-methyl-dC]GCAGCTGACAAGGTCTTC
no_5hmC_complement	GAAGACCTTGTCAGCTGCGTGACCAGGGCCGAAGCAGACGCGGTTGGCGTGCTGGTTAAAGAGGCTGTGTGGGCATTTCGCTGCGATGC
