# Supplementary material for: EBS-seq: enrichment-based method for accurate analysis of 5-hydroxymethylcytosine at single-base resolution
Source: Clin Epigenetics. 2023 Mar 1;15:34. doi: 10.1186/s13148-023-01451-7 (PMC9979530; doi:10.1186/s13148-023-01451-7)
Supplement: Supplementary file 7 — Additional file 7: Table S2. Cytosine conversion rates. [file 13148_2023_1451_MOESM7_ESM.xlsx]

## Sheet: Sheet1
Sample	pUC19 CpG (methylated)	pUC19 CHG	pUC19 CHH	Lambda CpG (unmethylated)	Lambda CHG	Lambda CHH
Replicate 1	0.9739	0.9963	0.9953	0.9958	0.997	0.9968
Replicate2	0.974	0.9963	0.9952	0.9957	0.997	0.9968
Replicate3	0.9745	0.9964	0.9953	0.9955	0.9968	0.9965
