# Supplementary material for: EBS-seq: enrichment-based method for accurate analysis of 5-hydroxymethylcytosine at single-base resolution
Source: Clin Epigenetics. 2023 Mar 1;15:34. doi: 10.1186/s13148-023-01451-7 (PMC9979530; doi:10.1186/s13148-023-01451-7)
Supplement: Supplementary file 8 — Additional file 8: Table S3. Spike-in DNA read counts. [file 13148_2023_1451_MOESM8_ESM.xlsx]

## Sheet: Sheet1
Sample name	5hmC_spike	5hmC_complement	no_5hmC_spike	no_5hmC_complement
Colon_T_1_1_spk	1,112,652 (98.8%)	7449	3490	2766
Colon_T_1_2_spk	956,630 (98.7%)	6877	3232	2642
Colon_T_1_3_spk	974,430 (98.8%)	6170	3394	2762
Colon_T_2_1_spk	329,188 (99.0%)	1873	751	609
Colon_T_2_3_spk	322,534 (97.3%)	4602	1962	2264
Colon_T_2_3_spk	614,668 (99.4%)	2199	797	746
hmC-SEAL_T_1_1_spk	223,928 (54.9%)	183,551 (45.0%)	169	106
hmC-SEAL_T_1_2_spk	208,956 (55.8%)	165,565 (44.2%)	115	80
hmC-SEAL_T_1_3_spk	242,648 (55.4%)	195,332 (44.6%)	155	137
hmC-SEAL_T_2_1_spk	243,235 (55.2%)	197,493 (44.88%)	151	118
hmC-SEAL_T_2_2_spk	878,963 (56.7%)	670,670 (43.2%)	549	523
hmC-SEAL_T_2_3_spk	265,454 (55.3%)	214,230 (44.6%)	161	125
