# Supplementary material for: EBS-seq: enrichment-based method for accurate analysis of 5-hydroxymethylcytosine at single-base resolution
Source: Clin Epigenetics. 2023 Mar 1;15:34. doi: 10.1186/s13148-023-01451-7 (PMC9979530; doi:10.1186/s13148-023-01451-7)
Supplement: Supplementary file 9 — Additional file 9: Table S4. Number of read pairs with 5hmC signals. [file 13148_2023_1451_MOESM9_ESM.xlsx]

## Sheet: Sheet1
Sample name	Unique read pairs	Read pairs with 5hmC
Colon_T_1_1_spk	177383082	75,323,232(42.5%)
Colon_T_1_2_spk	187336176	75,729,692(40.4%)
Colon_T_1_3_spk	185549672	75,624,934(40.8%)
Colon_T_2_1_spk	78827538	39,904,324(50.6%)
Colon_T_2_2_spk	90449324	37,154,376(41.1%)
Colon_T_2_3_spk	81633600	38,934,560(47.7%)
Colon_T_1_1	23006410	13,178,654(57.3%)
Colon_T_1_2	13751250	4,814,041(35.0%)
Colon_T_1_3	7833973	4,165,971(53.2%)
Colon_T_2_1	30470970	15,778,211(51.8%)
Colon_T_2_2	7650824	4,550,880(59.5%)
Colon_T_2_3	9254734	2,303,248(24.9%)
HEK293T_1	20554788	3,246,160(15.8%)
HEK293T_2	14437588	4,245,794(29.4%)
HEK293T_3	18695474	2,266,182(12.1%)
