# Supplementary material for: EBS-seq: enrichment-based method for accurate analysis of 5-hydroxymethylcytosine at single-base resolution
Source: Clin Epigenetics. 2023 Mar 1;15:34. doi: 10.1186/s13148-023-01451-7 (PMC9979530; doi:10.1186/s13148-023-01451-7)
Supplement: Supplementary file 10 — Additional file 10: Table S5. NGS statistics. [file 13148_2023_1451_MOESM10_ESM.xlsx]

## Sheet: Sheet1
Sample name	Raw read pairs	Pass filter read pairs	Number of paired-end alignments
Colon_T_1_1_spk	250178041	220233162	191,442,336 (87.4%)
Colon_T_1_2_spk	240489349	216099223	188,921,500 (87.8%)
Colon_T_1_3_spk	235986407	213177053	187,464,783 (88.3%)
Colon_T_2_1_spk	69945622	62671102	55,689,642 (89.3%)
Colon_T_2_2_spk	78998829	71565592	63,578,302 (89.3%)
Colon_T_2_3_spk	73130720	65327285	57,792,679 (88.9%)
hmC-SEAL_T_1_1_spk	58562237	52928056	46,221,736 (87.6%)
hmC-SEAL_T_1_2_spk	57950628	53312017	46,643,622 (87.8%)
hmC-SEAL_T_1_3_spk	68607683	63492227	55,441,568 (87.6%)
hmC-SEAL_T_2_1_spk	74074678	68187618	63,848,445 (89.2%)
hmC-SEAL_T_2_2_spk	81664202	77446692	70,289,758 (91.6%)
hmC-SEAL_T_2_3_spk	78206174	71828782	63,848,445 (89.2%)
Colon_T_1_1	46990966	42498072	37,556,047(88.4%)
Colon_T_1_2	29933487	28015244	25,564,359(91.3%)
Colon_T_1_3	18932753	18007858	16,486,109(91.5%)
Colon_T_2_1	53060839	47604759	42,149,380(88.5%)
Colon_T_2_2	22388439	21132038	19,598,777(92.7%)
Colon_T_2_3	24447697	23294749	21,182,914(90.9%)
HEK293T_1	33072294	30439511	26,363,635(86.6%)
HEK293T_2	23782350	21891135	19,149,481(87.5%)
HEK293T_3	29084329	27008172	23,687,745(87.7%)
Colon_T_1_ACE	261719943	235323567	162,848,997(69.2%)
